# Supplementary material for: Analysis of lower limb muscle strength characteristics of amateur runners with patellofemoral pain: A cross-sectional study
Source: PLoS One. 2024 Jun 10;19(6):e0305141. doi: 10.1371/journal.pone.0305141 (PMC11164326; doi:10.1371/journal.pone.0305141)
Supplement: S1 File — (XLSX) [file pone.0305141.s001.xlsx]

## Sheet: primary data
Name	Sex	Year	High(cm)	Weight(kg)	BMI	Group	Hip Abduction-Left-30°/sec	Hip Abduction-Left-60°/sec	Hip Abduction-Right-30°/sec	Hip Abduction-Right-60°/sec	Quadriceps-Left-30°/sec	Quadriceps-Left-60°/sec	Quadriceps-Left-120°/sec	Quadriceps-Right-30°/sec	Quadriceps-Right-60°/sec	Quadriceps-Right-120°/sec	Hamstring-Left-30°/sec	Hamstring-Left-60°/sec	Hamstring-Left-120°/sec	Hamstring-Right-30°/sec	Hamstring-Right-60°/sec	Hamstring-Right-120°/sec	H:Q -Left-30°/sec	H:Q -Left-60°/sec	H:Q -Left-120°/sec	H:Q -Right-30°/sec	H:Q -Right-60°/sec	H:Q -Right-120°/sec	Hip Abduction LSI-30°/sec	Hip Abduction LSI-60°/sec	Quadriceps LSI-30°/sec	Quadriceps LSI-60°/sec	Quadriceps LSI-120°/sec	Hamstring LSI-30°/sec	Hamstring LSI-60°/sec	Hamstring LSI-120°/sec
A1	Man	28	176	67	21.6296	Control	3.32	4	4.36	4.64	6.46	5.8	4.27	6.39	6.7	3.66	3.57	3.99	4.12	4.82	4.96	3.78	0.552632	0.687931	0.964871	0.754304	0.740299	1.03279	0.761468	0.862069	0.989164	0.865672	0.857143	0.740664	0.804435	0.917476
A2	Man	27	172	63	21.2953	Control	3.88	4.5	3.54	3.87	6.48	6.66	6.19	6.1	6.89	6.4	4.67	4.59	4.58	3.72	4.21	5.56	0.720679	0.689189	0.739903	0.609836	0.61103	0.86875	0.912371	0.86	0.941358	0.966618	0.967187	0.796574	0.917211	0.823741
A3	Man	29	178	75	23.6713	Control	2.32	2.82	2.8	2.35	4.65	4.77	3.79	3.54	4.2	3.13	3.86	3.35	3.24	3.39	3.53	3.62	0.830108	0.702306	0.854881	0.957627	0.840476	1.15655	0.828571	0.833333	0.76129	0.880503	0.825858	0.878238	0.949008	0.895028
A4	Man	31	172	68	22.9854	Control	1.42	1.98	3.27	2.39	5.13	3.46	3.45	4.08	4.12	3.98	4.3	2.86	2.23	4	2.78	1.69	0.838207	0.82659	0.646377	0.980392	0.674757	0.424623	0.434251	0.828452	0.795322	0.839806	0.866834	0.930233	0.972028	0.757848
A5	Man	29	170	69	23.8754	Control	3.18	3.32	2.68	2.86	5.82	6.37	5.55	5.64	6.41	5.81	3.35	3.98	3.1	3.27	3.64	3.42	0.575601	0.624804	0.558559	0.579787	0.567863	0.58864	0.842767	0.861446	0.969072	0.99376	0.95525	0.976119	0.914573	0.906433
A6	Man	25	179	85	26.5285	Control	2.01	2.28	2.25	2.63	5.66	5.29	4.63	4.1	4.74	3.3	4.2	3.65	3.34	3.28	2.74	2.69	0.742049	0.689981	0.721382	0.8	0.578059	0.815152	0.893333	0.86692	0.724382	0.89603	0.712743	0.780952	0.750685	0.805389
A7	Man	38	160	49	19.1406	Control	3.6	3.67	3.4	3.12	6.7	6.61	5.85	6.08	6.27	5.67	5.3	4.32	4.4	3.97	3.94	3.68	0.791045	0.653555	0.752137	0.652961	0.628389	0.64903	0.944444	0.850136	0.907463	0.948563	0.969231	0.749057	0.912037	0.836364
A8	Man	30	173	75	25.0593	Control	3.8	3.32	3.84	2.97	5.09	3.83	3.06	4.21	4.24	3.48	3.24	2.95	2.47	3.24	2.89	2.64	0.636542	0.770235	0.80719	0.769596	0.681604	0.758621	0.989583	0.894578	0.827112	0.903302	0.87931	1	0.979661	0.935606
A9	Man	34	156	46	18.902	Control	3.44	3.16	3.27	3.45	5.71	4.21	2.39	4.85	5.29	5.14	3.34	2.66	2.01	3.51	4.22	2.94	0.584939	0.631829	0.841004	0.723711	0.797732	0.571984	0.950581	0.915942	0.849387	0.795841	0.464981	0.951567	0.630332	0.683673
A10	Man	26	177	73	23.3011	Control	2.57	3.55	2.02	3.19	3.74	3.56	2.97	4.06	4.18	4.06	2.76	2.23	2.13	2.37	2.63	2.72	0.737968	0.626404	0.717172	0.583744	0.629187	0.669951	0.785992	0.898592	0.921182	0.851675	0.731527	0.858696	0.847909	0.783088
A11	Man	28	169	80	28.0102	Control	3.51	2.35	3.12	2.67	5.95	4.79	5.32	6	5.87	5.03	4.07	3.53	3.45	3.87	3.08	2.94	0.684034	0.736952	0.648496	0.645	0.524702	0.584493	0.888889	0.88015	0.991667	0.816014	0.945489	0.95086	0.872521	0.852174
A12	Man	26	165	51	18.7328	Control	2.06	2.31	2.63	2.64	5.25	4.66	3.77	3.95	4.32	3.08	3.54	3.6	3.19	2.26	2.56	3.03	0.674286	0.772532	0.846154	0.572152	0.592593	0.983766	0.78327	0.875	0.752381	0.927039	0.816976	0.638418	0.711111	0.949843
A13	Man	29	178	66	20.8307	Control	3.17	3.39	3.39	3.02	5.69	4.96	4.42	5.33	5.43	4.59	4.2	4.21	4.3	4.46	4.45	3.88	0.738137	0.84879	0.972851	0.836773	0.819521	0.845316	0.935103	0.890855	0.936731	0.913444	0.962963	0.941704	0.946067	0.902326
A14	Man	30	173	65	21.7181	Control	1.53	1.5	1.64	1.79	5.97	5.92	5.45	5.47	5.42	4.15	4.29	4.66	3.75	4.44	4.3	3.44	0.718593	0.787162	0.688073	0.8117	0.793358	0.828916	0.932927	0.837989	0.916248	0.915541	0.761468	0.966216	0.922747	0.917333
A15	Man	26	158	53	21.2306	Control	1.95	3.14	2.35	2.85	4.25	3.85	3.19	4.33	4.56	3.64	2.64	3.22	3	3.15	3.28	3.08	0.621176	0.836364	0.940439	0.727483	0.719298	0.846154	0.829787	0.907643	0.981524	0.844298	0.876374	0.838095	0.981707	0.974026
A16	Man	29	173	64	21.3839	Control	2.3	1.96	2.2	2.28	4.28	4.29	3.81	3.75	5.12	5.03	2.92	3.28	3.21	3.16	3.41	3.62	0.682243	0.764569	0.84252	0.842667	0.666016	0.719682	0.956522	0.859649	0.876168	0.837891	0.757455	0.924051	0.961877	0.88674
A17	Man	28	178	76	23.9869	Control	1.75	2.31	1.99	1.98	3.93	3.86	3.45	3.82	4.35	4.13	1.18	2.07	1.49	3.34	2.93	1.71	0.300254	0.536269	0.431884	0.874346	0.673563	0.414044	0.879397	0.857143	0.97201	0.887356	0.835351	0.353293	0.706485	0.871345
A18	Man	28	176	67	21.6296	Control	2.74	3.71	2.45	3.25	4.83	4.01	2.64	5.01	4.91	3.71	3.12	2.73	1.92	3.82	2.66	2.91	0.645963	0.680798	0.727273	0.762475	0.541752	0.784367	0.894161	0.876011	0.964072	0.816701	0.71159	0.816754	0.974359	0.659794
A19	Man	24	168	57	20.1956	Control	3.68	3.88	3.3	3.34	6.16	5.88	5.11	6.4	7.33	6.29	3.4	4.01	2.67	4.55	3.98	3.69	0.551948	0.681973	0.522505	0.710937	0.542974	0.586645	0.896739	0.860825	0.9625	0.802183	0.812401	0.747253	0.992519	0.723577
A20	Man	29	178	67	21.1463	Control	2.13	2.73	2.51	2.36	6.27	6.29	5.86	6.49	6.49	5.67	5.12	4.48	4.33	4.83	4.85	4.67	0.816587	0.712242	0.738908	0.744222	0.747304	0.823633	0.848606	0.864469	0.966102	0.969183	0.967577	0.943359	0.923711	0.927195
A21	Man	35	183	79	23.5898	Knee pain	3.12	3.16	1.89	1.76	5.17	4.7	4.26	5.73	5.62	3.01	4.73	4.27	4.07	4.66	4.88	3.93	0.914894	0.908511	0.955399	0.813264	0.868327	1.30565	0.605769	0.556962	0.902269	0.836299	0.706573	0.985201	0.875	0.965602
A22	Man	28	178	84	26.5118	Knee pain	1.86	2.4	0.24	0.15	3.07	2.64	2.41	2.2	2.09	1.8	2.09	2.39	1.92	1.12	1.97	2.09	0.680782	0.905303	0.79668	0.509091	0.942584	1.16111	0.129032	0.0625	0.716612	0.791667	0.746888	0.535885	0.824268	0.91866
A23	Man	27	166	62	22.4996	Knee pain	1.06	1.6	0.68	0.79	4.99	4.66	2.8	4.7	4.94	4.03	2.86	3.25	2.65	3.76	3.99	4.07	0.573146	0.697425	0.946429	0.8	0.807692	1.00993	0.641509	0.49375	0.941884	0.94332	0.694789	0.760638	0.814536	0.651106
A24	Man	26	174	69	22.7903	Knee pain	3.87	3.14	4.51	3.2	6.22	5.91	5.1	5.23	5.51	4.43	4.41	3.94	3.9	3.51	4.07	3.52	0.709003	0.666667	0.764706	0.671128	0.738657	0.794582	0.858093	0.98125	0.840836	0.932318	0.868627	0.795918	0.968059	0.902564
A25	Man	29	179	70	21.847	Knee pain	3.61	2.91	3.86	3	7.09	6.79	5.04	4.11	3.99	3.88	4.74	4.85	3.58	2.97	3.93	4.08	0.668547	0.714286	0.710317	0.722628	0.984962	1.05155	0.935233	0.97	0.57969	0.587629	0.769841	0.626582	0.810309	0.877451
A26	Man	34	170	60	20.7612	Knee pain	2.62	4.15	3.38	3.12	5.17	5.73	4.74	7.25	5.93	5.49	4.25	4.31	3.86	4.98	4.5	4.21	0.82205	0.752182	0.814346	0.686897	0.758853	0.766849	0.775148	0.751807	0.713103	0.966273	0.863388	0.853414	0.957778	0.916865
A27	Man	25	175	64	20.898	Knee pain	3.05	2.48	2.46	2.13	6.64	6.82	6.55	5.44	5.11	4.99	3.5	4.58	3.8	4.35	4.22	3.87	0.527108	0.671554	0.580153	0.799632	0.825832	0.775551	0.806557	0.858871	0.819277	0.749267	0.761832	0.804598	0.921397	0.981912
A28	Man	27	163	62	23.3355	Knee pain	3.65	3.55	1.98	2.75	2.68	2.05	2.35	2.08	1.99	1.72	1.98	2.16	1.71	2.29	2.19	1.94	0.738806	1.05366	0.72766	1.10096	1.1005	1.12791	0.542466	0.774648	0.776119	0.970732	0.731915	0.864629	0.986301	0.881443
A29	Man	29	181	95	28.9979	Knee pain	1.72	1.38	1.36	1.38	4.53	4.76	4.22	4.04	3.87	3	3.16	3.3	3.13	3.22	3.28	3.08	0.697572	0.693277	0.741706	0.79703	0.847545	1.02667	0.790698	1	0.891832	0.813025	0.7109	0.981366	0.993939	0.984026
A30	Man	28	161	50	19.2894	Knee pain	5.03	4.83	2.18	2.98	8.15	7.42	6.72	9.39	9.2	5.08	7.45	6.62	6.42	7.35	7.69	6.19	0.91411	0.892183	0.955357	0.782748	0.83587	1.2185	0.4334	0.616977	0.867945	0.806522	0.755952	0.986577	0.860858	0.964174
A31	Man	38	162	70	26.6728	Knee pain	3.48	2.55	3	2.66	5.66	6.04	5.23	6.49	5.36	4.92	4.66	4.97	3.33	5.09	4.65	4.24	0.823322	0.822848	0.636711	0.784284	0.867537	0.861789	0.862069	0.958647	0.872111	0.887417	0.940727	0.915521	0.935614	0.785377
A32	Man	34	175	60	19.5918	Knee pain	2.67	2.91	2.85	3.19	4.59	3.28	2.35	5.02	4.31	4.21	3.68	2.92	2.52	7.63	7.28	6.65	0.801743	0.890244	1.07234	1.51992	1.6891	1.57957	0.936842	0.912226	0.914343	0.761021	0.558195	0.482307	0.401099	0.378947
A33	Man	33	160	54	21.0937	Knee pain	1.84	1.77	2.44	2.61	4.1	2	1.67	3.62	2.59	1.01	2.78	2.53	1.64	2.91	2.62	2.06	0.678049	1.265	0.982036	0.803867	1.01158	2.0396	0.754098	0.678161	0.882927	0.772201	0.60479	0.955326	0.965649	0.796117
A34	Man	41	178	73	23.04	Knee pain	1.43	2.05	1.61	1.13	4.81	4.86	3.25	2.88	4	3.51	3.35	3.21	1.98	1.71	2.89	3.1	0.696466	0.660494	0.609231	0.59375	0.7225	0.883191	0.888199	0.55122	0.598753	0.823045	0.925926	0.510448	0.900312	0.63871
A35	Man	28	175	63	20.5714	Knee pain	3.36	2.37	2.13	1.96	3.38	3.44	2.29	2.83	2.26	2.13	2.8	3.07	2.7	2.51	2.13	2.53	0.828402	0.892442	1.17904	0.886926	0.942478	1.18779	0.633929	0.827004	0.837278	0.656977	0.930131	0.896429	0.693811	0.937037
A36	Man	30	175	60	19.5918	Knee pain	1.58	1.86	1.14	1.42	3.41	3.44	2.98	3.11	2.28	1.96	2.25	2.39	1.68	2.29	1.48	1.87	0.659824	0.694767	0.563758	0.736334	0.649123	0.954082	0.721519	0.763441	0.912023	0.662791	0.657718	0.982533	0.619247	0.898396
A37	Man	30	168	58	20.5499	Knee pain	2.85	2.5	1.99	2.42	3.13	3.76	1.84	3.33	2.86	2.43	2.87	4.02	3.02	3.6	2.82	2.58	0.916933	1.06915	1.6413	1.08108	0.986014	1.06173	0.698246	0.968	0.93994	0.760638	0.757202	0.797222	0.701493	0.854305
A38	Man	30	160	50	19.5312	Knee pain	3.84	3.17	2.58	3.12	5.74	5.01	3.53	4.93	4.68	3.13	3.54	3.5	3.25	3.46	3.77	2.42	0.616725	0.698603	0.92068	0.701826	0.805556	0.773163	0.671875	0.984227	0.858885	0.934132	0.886686	0.977401	0.928382	0.744615
A39	Man	31	180	70	21.6049	Knee pain	3.01	2.79	2.14	1.69	5.64	5.03	4.87	5.12	4.83	4	3.09	3.57	2.8	3.62	3.97	3.67	0.547872	0.709742	0.574949	0.707031	0.821946	0.9175	0.710963	0.605735	0.907801	0.960239	0.821355	0.853591	0.899244	0.762943
A40	Man	28	176	75	24.2123	Knee pain	2.12	2.31	1.7	2.14	3.74	3.18	2.97	3.41	2.86	3	2.51	3.02	2.45	2.74	2.23	2.78	0.671123	0.949686	0.824916	0.803519	0.77972	0.926667	0.801887	0.926407	0.911765	0.899371	0.99	0.916058	0.738411	0.881295
A41	Woman	34	162	54	20.5761	Control	4.14	4.12	4.48	4.26	5.22	5.1	3.88	4.24	4.84	4.17	4.34	3.88	2.69	2.91	4.26	3.53	0.831418	0.760784	0.693299	0.686321	0.880165	0.846523	0.924107	0.967136	0.812261	0.94902	0.930456	0.670507	0.910798	0.76204
A42	Woman	25	172	70	23.6614	Control	2.25	2.84	2.58	3.57	6.05	6.12	6.71	5.58	5.03	6.02	3.85	4.08	4.26	3.48	3.63	2.95	0.636364	0.666667	0.634873	0.623656	0.72167	0.490033	0.872093	0.795518	0.922314	0.821895	0.897168	0.903896	0.889706	0.692488
A43	Woman	28	165	56	20.5693	Control	1.98	2.88	1.69	2.8	5.52	3.86	4.37	4.08	4.6	4.42	2.92	2.83	3.54	2.24	3.09	3.05	0.528986	0.733161	0.810069	0.54902	0.671739	0.690045	0.853535	0.972222	0.73913	0.83913	0.988688	0.767123	0.915858	0.861582
A44	Woman	25	158	50	20.0288	Control	3.88	3.32	4.14	3.56	5.99	4.95	4.39	6.34	6.77	5.79	2.65	3.9	4.79	3.35	3.06	3.93	0.442404	0.787879	1.09112	0.528391	0.451994	0.678756	0.937198	0.932584	0.944795	0.731167	0.758204	0.791045	0.784615	0.820459
A45	Woman	39	162	62	23.6244	Control	2.09	2.03	1.93	2.12	3.27	3.13	2.38	3.81	3.2	3.07	1.95	2.55	2.14	2.29	2.59	2.28	0.59633	0.814696	0.89916	0.60105	0.809375	0.742671	0.923445	0.957547	0.858268	0.978125	0.775244	0.851528	0.984556	0.938596
A46	Woman	33	174	72	23.7812	Control	3.17	2.12	3.57	2.54	5.73	7	6.09	7.16	6.76	5.76	3.29	3.82	3.34	3.52	4.04	3.51	0.574171	0.545714	0.54844	0.49162	0.597633	0.609375	0.887955	0.834646	0.800279	0.965714	0.945813	0.934659	0.945545	0.951567
A47	Woman	26	164	55	20.4491	Control	2.21	1.93	2.43	2.12	5.44	5.4	4.6	4.69	4.81	4.09	3.66	2.69	2.66	2.2	3.06	2.52	0.672794	0.498148	0.578261	0.469083	0.636175	0.616137	0.909465	0.910377	0.862132	0.890741	0.88913	0.601093	0.879085	0.947368
A48	Woman	40	170	65	22.4913	Control	2.83	2.8	3.13	3.21	4.71	4.91	4.82	4.6	4.2	4.25	3.95	3.55	2.34	2.73	2.89	2.28	0.838641	0.723014	0.485477	0.593478	0.688095	0.536471	0.904153	0.872274	0.976645	0.855397	0.881743	0.691139	0.814085	0.974359
A49	Woman	30	178	65	20.5151	Control	3.77	2.31	3.52	2.82	4.3	4.63	4.6	3.99	4.41	3.57	3.69	3.38	3.69	2.37	3.07	3.06	0.85814	0.730022	0.802174	0.593985	0.696145	0.857143	0.933687	0.819149	0.927907	0.952484	0.776087	0.642276	0.908284	0.829268
A50	Woman	26	167	55	19.721	Control	2.4	2.43	2.01	2.19	6.01	3.15	2.96	5.95	4.42	4.19	4.17	2.16	2.47	4.11	3.29	3.31	0.693844	0.685714	0.834459	0.690756	0.744344	0.789976	0.8375	0.901235	0.990017	0.71267	0.706444	0.985612	0.656535	0.746224
A51	Woman	22	169	53	18.5568	Knee pain	2.3	2.4	2.16	1.78	6.59	6.55	5.91	7.57	7.23	5.69	3.47	3.77	4.03	5.1	3.76	3.22	0.526555	0.575573	0.681895	0.673712	0.520055	0.565905	0.93913	0.741667	0.870542	0.905947	0.962775	0.680392	0.997347	0.799007
A52	Woman	37	158	49	19.6283	Knee pain	2.71	2.33	2.91	2.82	6.82	4.72	4.23	5.33	4.53	4.66	4.15	3.69	2.73	4.14	5.86	3.99	0.608504	0.78178	0.64539	0.776735	1.2936	0.856223	0.931271	0.826241	0.781525	0.959746	0.907725	0.99759	0.629693	0.684211
A53	Woman	33	162	55	20.9572	Knee pain	2.48	2.46	0.82	1.34	3.54	3.65	3.48	3.82	3.87	3.4	2.22	1.98	1.71	2.32	2.19	1.98	0.627119	0.542466	0.491379	0.60733	0.565891	0.582353	0.330645	0.544715	0.926702	0.943152	0.977011	0.956897	0.90411	0.863636
A54	Woman	29	172	64	21.6333	Knee pain	3.58	2.29	2.21	2.4	6.92	3.77	4.12	4.28	4.69	4.52	4.16	2.57	3.26	2.81	3.25	3.24	0.601156	0.681698	0.791262	0.656542	0.692964	0.716814	0.617318	0.954167	0.618497	0.803838	0.911504	0.675481	0.790769	0.993865
A55	Woman	24	158	49	19.6283	Knee pain	3.08	2.14	1.93	1.69	4.51	4.25	4.68	5.67	3.64	2.39	3.31	3.42	3.36	4.19	2.74	2.94	0.733925	0.804706	0.717949	0.738977	0.752747	1.23013	0.626623	0.78972	0.795414	0.856471	0.510684	0.789976	0.80117	0.875
A56	Woman	27	172	67	22.6474	Knee pain	2	1.32	0.99	0.85	3.02	3.15	2.32	3.5	2.72	2.34	2.06	2.57	1.97	1.77	2.41	2	0.682119	0.815873	0.849138	0.505714	0.886029	0.854701	0.495	0.643939	0.862857	0.863492	0.991453	0.859223	0.937743	0.985
A57	Woman	23	158	54	21.6311	Knee pain	2.28	2.51	2.82	1.96	5.28	4.17	4.21	6.03	5.16	3.76	5.1	4.26	2.63	3.62	2.79	3.28	0.965909	1.02158	0.624703	0.600332	0.540698	0.87234	0.808511	0.780876	0.875622	0.80814	0.893112	0.709804	0.65493	0.801829
A58	Woman	27	165	58	21.3039	Knee pain	2.95	2.83	2.46	2.06	5.32	5.18	3.91	6.22	6.98	4.03	4.48	3.56	3.1	2.82	3.93	3.46	0.842105	0.687259	0.792839	0.453376	0.563037	0.858561	0.833898	0.727915	0.855305	0.74212	0.970223	0.629464	0.905852	0.895954
A59	Woman	29	160	52	20.3125	Knee pain	1.6	2.19	2.28	1.51	5.65	4.98	5.8	3.81	4.27	4.25	3.32	3.26	3.19	2.61	3.03	3.18	0.587611	0.654618	0.55	0.685039	0.709602	0.748235	0.701754	0.689498	0.674336	0.85743	0.732759	0.786145	0.929448	0.996865
A60	Woman	28	156	58	23.833	Knee pain	3.66	3.77	2.49	2.51	5.4	5.19	4.47	5.76	5.17	4.25	4.03	4.08	3.71	4.14	4.04	3.79	0.746296	0.786127	0.829978	0.71875	0.781431	0.891765	0.680328	0.665782	0.9375	0.996146	0.950783	0.97343	0.990196	0.978892
